# Supplementary material for: Immunomodulatory Effects of a New Ethynylpiperidine Derivative: Enhancement of CD4+FoxP3+ Regulatory T Cells in Experimental Acute Lung Injury
Source: Biomedicines. 2025 Dec 9;13(12):3017. doi: 10.3390/biomedicines13123017 (PMC12730231; doi:10.3390/biomedicines13123017)
Supplement: Supplementary file 1 [file biomedicines-13-03017-s001.zip]

Archive with 1 entries (1 files):
- biomedicines-3991068-supplementary.pdf
